# Supplementary material for: Friendship as a social mechanism influencing body mass index (BMI) among emerging adults
Source: PLoS One. 2018 Dec 18;13(12):e0208894. doi: 10.1371/journal.pone.0208894 (PMC6298660; doi:10.1371/journal.pone.0208894)
Supplement: S1 File — Participants’ body mass index at each of the four time points (T1-T4). (CSV) [file pone.0208894.s001.csv]

pid	BMI.T1	BMI.T2	BMI.T3	BMI.T4
50082	NA	NA	6	7
50110	NA	NA	11	11
50115	NA	10	10	10
50116	NA	1	2	3
50151	9	10	10	10
50152	9	9	9	9
50156	4	4	4	4
50157	8	8	9	9
50158	9	9	10	NA
50159	2	1	1	2
50161	7	7	6	NA
50171	4	4	3	NA
50175	3	3	3	4
50176	10	10	10	10
50178	4	NA	NA	5
50180	11	11	11	11
50187	3	1	4	4
50210	1	1	2	2
50212	4	NA	NA	5
50249	NA	6	7	8
50254	NA	5	6	6
50255	NA	11	10	11
50256	NA	6	6	7
50260	NA	11	NA	10
50261	NA	1	3	3
50262	NA	9	10	NA
50298	NA	4	NA	3
50299	NA	7	7	8
50332	NA	NA	4	4
50333	NA	NA	8	7
50408	NA	NA	9	7
50423	NA	NA	6	5
50444	NA	NA	11	11
50445	NA	NA	7	8
50459	NA	7	8	8
50471	NA	2	3	NA
50476	NA	2	1	NA
50725	7	6	7	7
50727	3	NA	3	3
50728	5	NA	NA	5
50729	3	NA	3	4
50730	10	9	10	10
50734	1	2	NA	NA
50736	11	11	11	11
50737	11	11	11	11
50738	2	3	3	2
50739	4	4	4	4
50741	1	2	NA	3
50743	10	11	NA	NA
50745	9	9	9	NA
50746	9	9	10	10
50747	8	8	NA	NA
50748	8	8	7	8
50749	5	6	6	NA
51009	2	2	4	3
51014	3	3	NA	NA
51023	9	9	NA	NA
51025	11	11	NA	NA
51030	2	2	NA	NA
51036	8	NA	9	7
51065	9	10	10	NA
51089	9	9	9	9
51100	3	2	2	NA
51105	3	3	NA	NA
51106	4	5	4	4
51108	5	5	5	NA
51116	1	1	1	2
51118	7	NA	7	8
51120	11	11	11	11
51121	6	7	6	NA
51123	5	NA	5	NA
51148	4	4	3	5
51151	4	4	4	3
51153	10	10	11	11
51155	4	4	4	4
51156	4	5	4	NA
51159	3	4	5	6
51192	3	4	6	NA
51194	5	5	5	NA
51213	4	4	4	2
51221	6	6	6	6
51248	10	10	10	10
51249	10	10	10	10
51269	10	10	10	10
51270	9	10	10	10
51276	3	NA	3	NA
51282	6	6	6	NA
51289	9	10	NA	NA
51297	6	5	NA	6
51308	6	6	6	6
51309	8	9	NA	NA
51310	5	6	NA	NA
51313	6	7	7	7
51319	5	4	4	4
51338	10	10	NA	NA
51374	8	NA	8	8
51375	2	2	1	2
51394	8	8	9	8
51395	10	10	11	10
51404	6	7	NA	NA
51405	3	3	3	NA
51406	11	11	11	11
51407	8	9	NA	NA
51408	5	5	5	6
51409	7	9	9	9
51411	8	8	7	5
51412	5	6	6	6
51413	3	3	3	2
51415	10	10	10	10
51416	5	6	6	7
51418	2	1	2	3
51419	4	4	4	5
51424	9	10	NA	NA
51427	NA	NA	3	4
51428	11	11	11	11
51432	7	7	6	6
51433	9	10	9	9
51434	4	4	4	4
51438	6	6	6	NA
51440	4	5	NA	NA
51445	4	NA	NA	6
51446	2	4	4	4
51450	3	4	4	NA
51452	10	10	10	NA
51454	10	10	10	10
51455	7	6	6	7
51461	8	9	9	9
51463	6	7	NA	7
51464	4	4	4	NA
51470	8	8	8	8
51473	NA	6	7	NA
51474	6	6	6	6
51475	6	7	7	7
51478	4	4	4	NA
51479	7	7	7	7
51494	11	NA	NA	11
51499	NA	3	4	4
51502	9	10	10	10
51503	1	NA	1	NA
51505	7	9	NA	9
51521	11	10	11	11
51522	2	4	4	4
51523	9	7	NA	8
51524	3	4	3	3
51525	1	2	2	3
51529	9	NA	10	NA
51530	3	3	3	3
51531	4	3	3	3
51533	4	5	5	NA
51535	4	5	4	4
51537	9	8	7	NA
51540	9	9	9	9
51541	9	8	NA	7
51542	10	9	NA	NA
51543	6	7	8	7
51553	11	11	11	11
51562	11	11	NA	NA
51563	3	4	NA	NA
51564	6	8	9	NA
51565	6	5	6	NA
51566	3	4	NA	NA
51568	1	2	1	2
51585	NA	7	6	6
51589	3	3	3	3
51590	5	6	6	7
51591	10	10	11	11
51592	7	8	8	7
51593	9	9	9	7
51594	7	8	8	7
51598	7	NA	7	7
51601	3	3	3	3
51602	4	5	5	NA
51603	2	3	2	NA
51606	9	9	9	10
51608	6	7	NA	NA
51609	1	1	1	1
51610	11	11	NA	NA
51638	10	10	10	9
51639	7	5	NA	NA
51640	NA	7	9	10
51642	7	8	9	NA
51643	4	3	NA	NA
51644	8	9	9	NA
51646	6	7	7	7
51647	6	6	5	5
51650	3	4	4	3
51651	4	3	3	3
51653	3	NA	4	NA
51654	9	9	9	9
51657	3	4	3	3
51659	5	6	5	6
51660	5	6	6	6
51661	7	8	9	8
51662	9	9	NA	NA
51663	10	10	NA	NA
51664	11	11	11	11
51677	2	3	NA	NA
51678	4	6	7	7
51681	8	9	10	10
51682	6	7	7	7
51683	8	8	NA	NA
51684	11	11	NA	NA
51685	3	4	4	4
51686	7	7	6	7
51688	6	NA	NA	6
51689	6	6	7	7
51698	3	5	4	4
51700	5	6	6	7
51704	5	NA	6	5
51705	1	1	1	1
51707	2	4	3	4
51709	3	NA	3	NA
51711	9	9	NA	NA
51719	11	11	11	11
51733	4	4	NA	5
51734	5	5	6	6
51735	10	10	10	10
51737	NA	NA	8	8
51739	4	4	4	NA
51740	5	6	NA	6
51741	5	NA	NA	1
51742	2	3	3	3
51743	6	6	6	7
51744	11	11	11	11
51747	10	10	10	9
51749	8	8	NA	NA
51750	NA	NA	10	10
51756	8	9	9	9
51770	10	10	10	NA
51773	3	4	4	4
51774	4	NA	5	NA
51775	5	7	7	8
51776	3	3	NA	NA
51777	8	7	NA	NA
51779	6	6	6	7
51781	7	8	NA	NA
51785	9	9	9	8
51789	NA	9	NA	9
51790	NA	10	10	10
52057	4	3	3	2
52058	1	1	2	1
52063	2	2	2	NA
52081	4	5	NA	NA
52083	2	2	3	NA
52090	11	11	11	11
52091	NA	NA	3	3
52095	9	9	9	8
52101	4	4	4	6
52102	3	3	3	3
52103	10	10	NA	NA
52104	3	2	4	3
52105	4	4	4	4
52106	6	7	7	8
52107	4	4	4	3
52127	2	2	2	3
52128	5	5	4	NA
52154	9	NA	NA	10
52155	9	10	10	11
52156	1	1	1	1
52276	9	9	9	NA
52279	10	10	NA	NA
52288	3	3	3	2
52289	3	4	4	NA
52296	6	7	NA	NA
52297	11	11	11	11
52298	5	3	4	5
52299	5	6	5	3
53022	NA	10	10	10
57005	4	4	5	4
57007	NA	3	3	NA
57010	4	5	4	4
57011	1	1	1	1
57012	NA	3	3	3
57027	NA	NA	3	2
57031	8	8	8	8
57033	NA	8	NA	8
