# Supplementary material for: Friendship as a social mechanism influencing body mass index (BMI) among emerging adults
Source: PLoS One. 2018 Dec 18;13(12):e0208894. doi: 10.1371/journal.pone.0208894 (PMC6298660; doi:10.1371/journal.pone.0208894)
Supplement: S2 File — Participant friendship links (ego and alter) nominations for each of the four time points (T1-T4). (CSV) [file pone.0208894.s002.csv]

Time	ego	alter
T3	50082	50110
T4	50082	50110
T3	50110	50082
T4	50110	50082
T3	50115	51659
T4	50115	51427
T4	50115	51585
T4	50115	51659
T2	50116	51409
T2	50116	51642
T2	50116	51779
T3	50116	50727
T3	50116	51409
T3	50116	51642
T3	50116	51770
T3	50116	51779
T4	50116	50727
T4	50116	51409
T4	50116	51542
T4	50116	51642
T4	50116	51653
T4	50116	51770
T4	50116	51779
T1	50151	50249
T1	50151	51502
T1	50151	51503
T1	50151	51685
T1	50151	52296
T2	50151	50249
T2	50151	51014
T2	50151	51503
T2	50151	51505
T2	50151	52296
T3	50151	50249
T3	50151	51014
T3	50151	51502
T3	50151	51503
T3	50151	51505
T3	50151	52296
T4	50151	51503
T1	50152	50725
T1	50152	51065
T1	50152	51564
T1	50152	51565
T2	50152	50725
T2	50152	51123
T2	50152	51565
T2	50152	51566
T3	50152	50725
T3	50152	51123
T3	50152	51565
T3	50152	51566
T4	50152	50725
T4	50152	51123
T4	50152	51563
T4	50152	51565
T4	50152	51566
T4	50152	51781
T1	50156	51653
T1	50156	51735
T1	50156	57027
T2	50156	51654
T2	50156	51735
T2	50156	57027
T3	50156	57027
T4	50156	50736
T4	50156	57027
T1	50157	50158
T1	50157	50159
T1	50157	51416
T1	50157	51440
T1	50157	51450
T2	50157	50298
T2	50157	52279
T3	50157	50158
T3	50157	50159
T3	50157	51116
T3	50157	51450
T4	50157	50159
T4	50157	51455
T4	50157	51709
T4	50157	52279
T1	50158	50157
T1	50158	50159
T1	50158	51120
T1	50158	51450
T2	50158	51450
T2	50158	51473
T3	50158	50157
T3	50158	50262
T3	50158	51450
T4	50158	50262
T4	50158	51450
T1	50159	50158
T1	50159	50725
T1	50159	51221
T1	50159	51450
T2	50159	50725
T2	50159	51221
T2	50159	51743
T3	50159	50157
T3	50159	50158
T3	50159	50725
T3	50159	51221
T3	50159	51450
T4	50159	50725
T4	50159	51221
T1	50171	50212
T1	50171	51562
T1	50171	51707
T2	50171	51562
T2	50171	52103
T3	50171	51562
T1	50176	51663
T1	50176	51739
T1	50176	57010
T2	50176	51338
T2	50176	57010
T3	50176	51338
T3	50176	57010
T4	50176	51338
T4	50176	51419
T4	50176	57010
T1	50180	51454
T1	50180	51660
T2	50180	51454
T3	50180	51454
T4	50180	51454
T1	50187	50254
T1	50187	50255
T1	50187	50743
T1	50187	50745
T1	50187	50746
T1	50187	51659
T1	50187	51684
T1	50187	57005
T2	50187	50254
T2	50187	50255
T2	50187	50745
T2	50187	50746
T2	50187	51640
T2	50187	51659
T2	50187	57005
T3	50187	50254
T3	50187	50255
T3	50187	50745
T3	50187	50746
T3	50187	51640
T3	50187	51659
T3	50187	57005
T4	50187	50254
T4	50187	50738
T4	50187	50739
T4	50187	50745
T4	50187	50746
T4	50187	51684
T1	50210	51123
T1	50210	51564
T1	50210	51565
T1	50210	51566
T1	50210	51568
T1	50210	51747
T2	50210	51123
T2	50210	51276
T2	50210	51563
T2	50210	51564
T2	50210	51565
T2	50210	51566
T2	50210	51747
T3	50210	51123
T3	50210	51276
T3	50210	51563
T3	50210	51564
T3	50210	51566
T4	50210	51123
T4	50210	51404
T4	50210	51564
T4	50210	51565
T4	50210	51566
T1	50212	50171
T1	50212	51313
T1	50212	51319
T1	50212	51475
T1	50212	51562
T1	50212	51707
T1	50212	52102
T4	50212	51562
T4	50212	51707
T4	50212	52102
T2	50249	50151
T2	50249	51014
T2	50249	51505
T2	50249	52296
T3	50249	51014
T4	50249	51014
T2	50254	50187
T2	50254	50746
T2	50254	51659
T2	50254	57005
T3	50254	50187
T3	50254	50746
T3	50254	51659
T3	50254	57005
T4	50254	50187
T4	50254	50255
T4	50254	50746
T4	50254	51640
T4	50254	51659
T4	50254	57005
T2	50255	50256
T2	50255	51640
T3	50255	50187
T3	50255	50256
T3	50255	51640
T4	50255	50256
T4	50255	51640
T2	50256	50255
T3	50256	50255
T4	50256	50255
T2	50261	50249
T2	50261	51014
T2	50261	51688
T3	50261	50249
T3	50261	51502
T3	50261	51688
T4	50261	50151
T4	50261	50738
T4	50261	50745
T4	50261	51502
T2	50298	51153
T2	50299	51118
T2	50299	51535
T2	50299	51756
T3	50299	51116
T3	50299	51535
T3	50299	51756
T3	50332	50333
T4	50332	50298
T4	50332	50333
T3	50333	50332
T4	50333	50298
T4	50333	50332
T4	50333	51108
T3	50408	50727
T3	50408	51408
T3	50408	51409
T3	50408	51411
T3	50408	51412
T3	50408	51653
T3	50408	51774
T4	50408	51409
T3	50423	51100
T3	50423	51434
T3	50444	50445
T3	50444	51118
T3	50444	51756
T3	50444	52058
T4	50444	50445
T4	50444	51118
T4	50444	51711
T4	50444	52058
T3	50445	50444
T3	50445	51118
T3	50445	52058
T4	50445	50444
T4	50445	51118
T4	50445	52058
T2	50459	51543
T3	50459	51543
T4	50459	51461
T4	50459	51750
T4	50459	52095
T2	50471	57007
T3	50471	57007
T2	50476	51036
T3	50476	51036
T1	50725	50152
T1	50725	50159
T1	50725	51065
T1	50725	51221
T2	50725	50159
T2	50725	51221
T2	50725	51594
T3	50725	50152
T3	50725	50159
T3	50725	51609
T4	50725	50152
T4	50725	50159
T4	50725	51609
T4	50725	51743
T1	50727	51408
T1	50727	51411
T1	50727	51412
T1	50727	51432
T1	50727	51540
T1	50727	51770
T3	50727	51409
T3	50727	51411
T3	50727	51432
T3	50727	51542
T3	50727	51750
T3	50727	51770
T4	50727	51411
T4	50727	51750
T4	50727	51770
T1	50728	50729
T1	50728	51374
T1	50728	52298
T4	50728	50260
T4	50728	50729
T4	50728	51374
T1	50729	50260
T1	50729	50728
T1	50729	51374
T1	50729	52298
T2	50729	50728
T2	50729	51374
T3	50729	50260
T3	50729	50728
T3	50729	51374
T4	50729	50260
T4	50729	51374
T1	50730	52154
T1	50736	50156
T1	50736	57027
T2	50736	50156
T2	50736	51654
T2	50736	51735
T2	50736	57027
T3	50736	50156
T3	50736	51535
T3	50736	57027
T4	50736	50156
T4	50736	51535
T4	50736	57027
T1	50737	51470
T1	50737	51473
T1	50737	51700
T2	50737	51464
T2	50737	51470
T2	50737	51473
T2	50737	51700
T3	50737	51470
T3	50737	51473
T3	50737	51700
T4	50737	51470
T4	50737	51473
T4	50737	51700
T4	50738	51684
T1	50739	50738
T2	50739	50738
T2	50739	51684
T3	50739	50738
T3	50739	51684
T4	50739	50738
T4	50739	51684
T1	50741	50738
T1	50741	50743
T1	50741	50745
T1	50741	51657
T4	50741	50738
T4	50741	50745
T4	50741	51657
T4	50741	51684
T1	50743	50187
T1	50743	50254
T1	50743	51659
T1	50743	57005
T2	50743	50745
T1	50745	50187
T1	50745	50738
T1	50745	50741
T1	50745	50743
T1	50745	51684
T2	50745	50741
T2	50745	51684
T1	50746	50187
T1	50746	50254
T1	50746	50255
T1	50746	51659
T1	50746	57005
T2	50746	50187
T2	50746	50254
T2	50746	51659
T2	50746	57005
T3	50746	50187
T3	50746	50254
T3	50746	51659
T3	50746	57005
T4	50746	50187
T4	50746	50254
T4	50746	51659
T4	50746	57005
T1	50747	50745
T1	50747	50748
T1	50747	51592
T2	50747	50748
T2	50747	51592
T4	50747	50748
T4	50747	51592
T1	50748	50745
T1	50748	50747
T1	50748	51592
T2	50748	50747
T2	50748	51014
T2	50748	51592
T3	50748	51014
T3	50748	51505
T3	50748	51592
T3	50748	51704
T3	50748	52296
T3	50748	52299
T4	50748	50249
T4	50748	51014
T4	50748	51505
T4	50748	51592
T4	50748	51704
T4	50748	52296
T4	50748	52299
T1	50749	50738
T2	50749	50738
T3	50749	51308
T1	51009	50727
T2	51009	50727
T3	51009	50727
T4	51009	50727
T1	51014	50151
T1	51014	50249
T1	51014	51503
T1	51014	51505
T1	51014	52296
T2	51014	50151
T2	51014	50249
T2	51014	51505
T2	51014	52296
T2	51023	51790
T2	51030	51434
T1	51036	50476
T1	51036	50747
T1	51036	51221
T1	51036	51598
T3	51036	50476
T3	51036	51598
T4	51036	51598
T1	51065	50152
T1	51065	50210
T1	51065	51123
T1	51065	51565
T1	51065	51566
T2	51065	50210
T2	51065	51123
T2	51065	51543
T2	51065	51565
T2	51065	51566
T3	51065	50210
T3	51065	51123
T3	51065	51543
T3	51065	51565
T3	51065	51566
T1	51100	51479
T1	51100	51601
T2	51100	51479
T2	51100	51601
T3	51100	51601
T4	51100	51601
T1	51105	51106
T2	51105	51106
T4	51106	51445
T3	51108	50157
T3	51108	50298
T2	51116	50157
T2	51116	50299
T3	51116	50299
T3	51116	51450
T3	51116	51756
T4	51116	50157
T1	51120	50159
T1	51120	51743
T1	51120	52279
T2	51120	50159
T2	51120	51540
T2	51120	51594
T2	51120	51743
T3	51120	51540
T3	51120	51743
T4	51120	51221
T4	51120	51438
T4	51120	51743
T1	51121	51734
T2	51121	51310
T2	51121	51734
T3	51121	51310
T3	51121	51734
T1	51123	50210
T1	51123	51276
T1	51123	51563
T1	51123	51564
T1	51123	51565
T1	51123	51566
T1	51123	51747
T3	51123	50210
T3	51123	51276
T3	51123	51564
T3	51123	51565
T3	51123	51566
T3	51123	51747
T1	51148	50298
T1	51148	51153
T2	51148	51661
T3	51148	51661
T4	51148	51661
T4	51148	51777
T1	51153	50298
T1	51153	51148
T3	51153	50298
T4	51153	51151
T1	51155	51418
T1	51155	51479
T1	51155	51606
T2	51155	51418
T2	51155	51473
T2	51155	51606
T3	51155	51418
T3	51155	51473
T4	51155	51394
T4	51155	51418
T4	51155	51473
T4	51155	51606
T1	51156	50212
T1	51156	51308
T1	51156	51313
T1	51156	51319
T1	51156	51475
T1	51156	51479
T1	51156	51602
T2	51156	51308
T2	51156	51313
T2	51156	51319
T2	51156	51475
T2	51156	51602
T3	51156	51308
T3	51156	51313
T3	51156	51319
T3	51156	51475
T3	51156	51602
T4	51156	51319
T4	51156	51602
T4	51156	51603
T2	51159	51418
T3	51159	51418
T4	51159	51418
T4	51159	51563
T4	51159	51700
T1	51192	51603
T2	51192	51603
T2	51192	52276
T3	51192	51603
T3	51192	52276
T1	51194	51375
T2	51194	51375
T3	51194	51375
T4	51194	51375
T2	51213	57012
T1	51221	50725
T1	51221	51438
T1	51221	51594
T1	51221	52279
T2	51221	50159
T2	51221	50725
T2	51221	51438
T2	51221	51594
T2	51221	52279
T3	51221	50159
T3	51221	50725
T3	51221	51438
T3	51221	51594
T3	51221	52279
T4	51221	50725
T4	51221	51438
T4	51221	51594
T4	51221	52279
T1	51248	51249
T2	51248	51249
T2	51248	51681
T3	51248	51249
T3	51248	51521
T3	51248	51681
T4	51248	51249
T4	51248	51464
T1	51249	51248
T1	51249	51681
T1	51249	53022
T2	51249	51248
T2	51249	51681
T2	51249	53022
T4	51249	51248
T4	51249	51681
T4	51249	53022
T1	51269	51221
T1	51269	51249
T1	51269	51409
T1	51269	51438
T1	51269	51594
T1	51269	52095
T1	51269	53022
T2	51269	51409
T2	51269	51461
T2	51269	51750
T2	51269	51779
T2	51269	52095
T3	51269	50727
T3	51269	51409
T3	51269	51461
T3	51269	51750
T3	51269	51779
T3	51269	52095
T4	51269	51461
T4	51269	51750
T4	51269	52095
T1	51276	50210
T1	51276	51123
T1	51276	51564
T1	51276	51565
T1	51276	51566
T2	51276	50210
T2	51276	51123
T2	51276	51564
T2	51276	51565
T2	51276	51566
T2	51276	51747
T3	51276	50152
T3	51276	50210
T3	51276	51123
T3	51276	51564
T3	51276	51565
T3	51276	51566
T3	51276	51747
T1	51282	51313
T1	51282	51319
T2	51282	51308
T2	51282	51313
T2	51282	51319
T3	51282	51308
T3	51282	51313
T3	51282	51319
T1	51289	50261
T2	51289	53022
T1	51297	51270
T1	51297	51541
T2	51297	51270
T2	51297	51541
T2	51297	51659
T4	51297	51541
T1	51308	51313
T1	51308	51319
T1	51308	51418
T1	51308	51419
T1	51308	51475
T1	51308	51478
T1	51308	51602
T2	51308	51282
T2	51308	51313
T2	51308	51319
T2	51308	51419
T2	51308	51475
T2	51308	51478
T3	51308	51282
T3	51308	51313
T3	51308	51319
T3	51308	51419
T3	51308	51475
T3	51308	51478
T4	51308	51313
T4	51308	51319
T4	51308	51418
T4	51308	51446
T4	51308	51475
T4	51308	51651
T1	51309	51525
T1	51309	51664
T2	51309	51663
T2	51309	51664
T3	51309	51663
T3	51309	51664
T1	51310	51121
T1	51310	51683
T1	51310	51734
T2	51310	51121
T2	51310	51734
T1	51313	51156
T1	51313	51282
T1	51313	51308
T1	51313	51319
T1	51313	51475
T1	51313	51602
T2	51313	51282
T2	51313	51308
T2	51313	51319
T2	51313	51475
T2	51313	51602
T3	51313	51282
T3	51313	51308
T3	51313	51319
T3	51313	51446
T3	51313	51478
T3	51313	51651
T4	51313	51308
T4	51313	51319
T4	51313	51446
T4	51313	51602
T4	51313	51651
T1	51319	51282
T1	51319	51308
T1	51319	51313
T1	51319	51475
T1	51319	51479
T2	51319	51282
T2	51319	51308
T2	51319	51313
T2	51319	51475
T2	51319	51478
T3	51319	51282
T3	51319	51308
T3	51319	51313
T3	51319	51475
T3	51319	51478
T4	51319	51282
T4	51319	51446
T4	51319	51479
T4	51319	51651
T2	51338	51395
T3	51338	50176
T3	51338	51395
T1	51374	50260
T1	51374	50728
T1	51374	50729
T1	51374	52298
T2	51374	50728
T2	51374	50729
T3	51374	50728
T3	51374	50729
T4	51374	50728
T4	51374	50729
T1	51375	51194
T2	51375	51194
T3	51375	51194
T4	51375	51194
T1	51394	51524
T1	51394	51525
T2	51394	51309
T2	51394	51524
T2	51394	51525
T3	51394	51309
T3	51394	51524
T3	51394	51525
T4	51394	51155
T4	51394	51309
T4	51394	51524
T4	51394	51525
T4	51395	51338
T1	51404	51153
T1	51404	51455
T1	51404	51568
T2	51404	51455
T2	51404	51568
T2	51404	57012
T1	51405	51406
T1	51405	51540
T1	51405	51553
T2	51405	51540
T2	51405	51553
T1	51406	51405
T1	51406	51553
T1	51406	51743
T2	51406	51405
T2	51406	51540
T2	51406	51553
T2	51406	51743
T3	51406	51405
T3	51406	51553
T3	51406	51743
T4	51406	51405
T4	51406	51540
T4	51406	51553
T4	51406	51743
T4	51406	52279
T1	51407	51427
T1	51407	51709
T1	51407	51719
T2	51407	51709
T2	51407	51719
T1	51408	51409
T1	51408	51411
T1	51408	51412
T1	51408	51432
T1	51408	51770
T1	51408	51773
T1	51408	51774
T1	51408	51776
T1	51408	51777
T2	51408	51409
T2	51408	51411
T2	51408	51412
T2	51408	51413
T2	51408	51432
T2	51408	51773
T2	51408	51776
T3	51408	51409
T3	51408	51412
T3	51408	51413
T3	51408	51773
T3	51408	51774
T3	51408	51776
T3	51408	51777
T4	51408	51409
T4	51408	51411
T4	51408	51412
T4	51408	51540
T4	51408	51688
T4	51408	51773
T4	51408	51777
T1	51409	51269
T1	51409	51408
T1	51409	51411
T1	51409	51432
T1	51409	51770
T1	51409	51777
T1	51409	51779
T1	51409	52095
T2	51409	50116
T2	51409	50727
T2	51409	51269
T2	51409	51411
T2	51409	51412
T2	51409	51779
T2	51409	52095
T3	51409	50727
T3	51409	51411
T3	51409	51412
T3	51409	51432
T3	51409	51774
T3	51409	51779
T3	51409	52095
T4	51409	50727
T4	51409	51408
T4	51409	51411
T4	51409	51412
T4	51409	51688
T4	51409	51773
T4	51409	51779
T4	51409	52095
T1	51411	50727
T1	51411	51408
T1	51411	51412
T1	51411	51413
T1	51411	51432
T1	51411	51770
T1	51411	51774
T2	51411	50727
T2	51411	51409
T2	51411	51412
T2	51411	51432
T2	51411	51779
T4	51411	50727
T4	51411	51408
T4	51411	51409
T4	51411	51412
T4	51411	51688
T4	51411	51770
T4	51411	51773
T4	51411	51777
T1	51412	51408
T1	51412	51413
T1	51412	51432
T1	51412	51770
T1	51412	51773
T1	51412	51774
T1	51412	51776
T1	51412	51777
T2	51412	51408
T2	51412	51409
T2	51412	51413
T2	51412	51432
T2	51412	51773
T2	51412	51774
T2	51412	51777
T3	51412	51408
T3	51412	51409
T3	51412	51411
T3	51412	51413
T3	51412	51432
T3	51412	51773
T3	51412	51777
T3	51412	51779
T4	51412	51408
T4	51412	51409
T4	51412	51411
T4	51412	51688
T4	51412	51773
T4	51412	51774
T1	51413	51408
T1	51413	51411
T1	51413	51412
T1	51413	51432
T1	51413	51773
T1	51413	51774
T1	51413	51777
T2	51413	51412
T2	51413	51432
T2	51413	51773
T2	51413	51774
T2	51413	51777
T3	51413	51408
T3	51413	51412
T3	51413	51773
T3	51413	51774
T3	51413	51777
T4	51413	51408
T4	51413	51412
T4	51413	51432
T4	51413	51542
T4	51413	51773
T4	51413	51774
T4	51413	51777
T1	51415	50152
T2	51415	51521
T2	51415	52063
T3	51415	51521
T3	51415	52063
T4	51415	51521
T1	51416	51424
T1	51416	51440
T1	51416	51704
T2	51416	51440
T4	51416	51440
T2	51418	51155
T2	51418	51159
T2	51418	51308
T3	51418	51155
T3	51418	51159
T3	51418	51308
T4	51418	51155
T4	51418	51159
T4	51418	51308
T4	51418	51313
T4	51418	51651
T1	51419	51308
T1	51419	51313
T1	51419	51319
T1	51419	51418
T1	51419	51475
T1	51419	51479
T1	51419	57031
T2	51419	51308
T2	51419	57031
T3	51419	51308
T3	51419	51313
T3	51419	51319
T3	51419	51409
T3	51419	57031
T4	51419	51308
T4	51419	51313
T4	51419	51409
T1	51424	50255
T1	51424	51416
T1	51424	51440
T1	51424	51640
T2	51424	51416
T2	51424	51440
T3	51427	50727
T3	51427	51428
T3	51427	51737
T1	51428	51427
T1	51428	51737
T1	51428	57005
T3	51428	51427
T3	51428	51737
T3	51428	57005
T4	51428	51427
T4	51428	51737
T4	51428	57005
T1	51432	50727
T1	51432	51408
T1	51432	51411
T1	51432	51412
T1	51432	51413
T1	51432	51543
T1	51432	51773
T1	51432	51774
T2	51432	50727
T2	51432	51408
T2	51432	51409
T2	51432	51411
T2	51432	51412
T2	51432	51413
T2	51432	51740
T2	51432	51773
T2	51432	51774
T3	51432	50727
T3	51432	51408
T3	51432	51409
T3	51432	51412
T3	51432	51740
T3	51432	51773
T3	51432	51774
T3	51432	51779
T4	51432	50727
T4	51432	51409
T4	51432	51412
T4	51432	51740
T4	51432	51773
T4	51432	51774
T1	51433	51542
T2	51433	50727
T2	51433	51412
T2	51433	51542
T4	51433	51542
T4	51433	51770
T4	51433	51779
T1	51434	51610
T2	51434	51610
T3	51434	50423
T4	51434	51735
T1	51438	51269
T1	51438	51594
T1	51438	52279
T2	51438	50725
T2	51438	51221
T2	51438	51594
T2	51438	52279
T3	51438	50725
T3	51438	51221
T3	51438	52279
T4	51438	50159
T4	51438	50725
T4	51438	51221
T4	51438	52279
T1	51440	51416
T1	51440	51424
T1	51445	51308
T1	51445	51313
T1	51445	51319
T1	51445	51475
T1	51445	51602
T1	51445	51735
T4	51445	51106
T4	51445	51319
T1	51446	51651
T2	51446	51319
T2	51446	51475
T2	51446	51651
T3	51446	51308
T3	51446	51313
T3	51446	51319
T3	51446	51475
T3	51446	51651
T4	51446	51308
T4	51446	51313
T4	51446	51319
T4	51446	51651
T4	51446	52105
T1	51450	50157
T1	51450	50158
T1	51450	50159
T1	51450	51120
T1	51450	51660
T2	51450	50158
T3	51450	50158
T4	51450	50158
T2	51452	50459
T2	51452	51543
T2	51452	51719
T3	51452	50459
T3	51452	51543
T3	51452	51719
T1	51454	50180
T1	51454	51660
T2	51454	50180
T2	51454	51660
T3	51454	50180
T3	51454	51660
T4	51454	50180
T4	51454	51660
T1	51455	51153
T1	51455	51404
T1	51455	51568
T2	51455	51404
T2	51455	51568
T3	51455	51404
T4	51455	51404
T1	51461	51531
T1	51461	51779
T2	51461	51269
T2	51461	51409
T2	51461	51750
T2	51461	51779
T2	51461	52095
T3	51461	51269
T3	51461	51750
T3	51461	51779
T3	51461	52095
T4	51461	51269
T4	51461	51409
T4	51461	51750
T4	51461	51779
T4	51461	52095
T4	51463	51474
T4	51463	51521
T4	51463	51523
T4	51463	51707
T4	51463	51781
T1	51464	50737
T1	51464	51474
T1	51464	51566
T2	51464	50262
T2	51464	50737
T2	51464	51737
T3	51464	50737
T3	51464	51474
T1	51470	50737
T1	51470	51473
T1	51470	51700
T2	51470	50737
T2	51470	51473
T2	51470	51700
T3	51470	50737
T3	51470	51473
T3	51470	51700
T4	51470	50261
T4	51470	50737
T4	51470	51473
T4	51470	51700
T1	51473	51470
T2	51473	50157
T2	51473	50158
T2	51473	50737
T2	51473	51470
T3	51473	50157
T3	51473	50737
T3	51473	51470
T3	51473	51700
T1	51474	51464
T1	51475	51282
T1	51475	51308
T1	51475	51313
T1	51475	51319
T1	51475	51479
T2	51475	51282
T2	51475	51308
T2	51475	51313
T2	51475	51319
T2	51475	51478
T3	51475	51282
T3	51475	51308
T3	51475	51313
T3	51475	51319
T4	51475	51308
T4	51475	51313
T4	51475	51319
T4	51475	51446
T1	51478	51282
T1	51478	51308
T1	51478	51319
T2	51478	51282
T2	51478	51308
T2	51478	51313
T2	51478	51319
T2	51478	51475
T3	51478	51282
T3	51478	51308
T3	51478	51313
T3	51478	51319
T1	51479	51282
T1	51479	51319
T2	51479	51282
T2	51479	51646
T2	51479	52091
T3	51479	51646
T3	51479	52091
T4	51479	51319
T4	51479	51646
T1	51494	51434
T2	51494	51434
T4	51494	51434
T1	51499	52083
T1	51499	52090
T2	51499	52083
T2	51499	52090
T3	51499	52083
T3	51499	52090
T4	51499	52083
T4	51499	52090
T1	51502	50151
T1	51502	51503
T1	51502	51685
T1	51502	51686
T1	51502	52299
T2	51502	50151
T2	51502	51503
T2	51502	51677
T2	51502	51684
T2	51502	51685
T2	51502	52299
T3	51502	50151
T3	51502	50261
T3	51502	51503
T3	51502	51677
T3	51502	52299
T4	51502	50151
T4	51502	50261
T4	51502	51503
T4	51502	51677
T4	51502	51733
T4	51502	52299
T1	51503	50151
T1	51503	51502
T1	51503	51685
T1	51503	52296
T1	51505	50249
T1	51505	50736
T1	51505	51014
T1	51505	52296
T2	51505	50151
T2	51505	50249
T2	51505	51014
T2	51505	51592
T2	51505	52296
T4	51505	50151
T4	51505	50249
T4	51505	51014
T4	51505	52296
T1	51521	50152
T1	51521	51781
T2	51521	51276
T2	51521	51781
T3	51521	51248
T3	51521	51781
T4	51521	51537
T4	51521	51781
T1	51522	52104
T1	51522	52105
T1	51522	52106
T1	51522	52107
T2	51522	51644
T2	51522	52104
T2	51522	52105
T2	51522	52106
T2	51522	52107
T3	51522	51644
T4	51522	52106
T1	51523	51463
T1	51523	51521
T2	51523	51781
T3	51523	51521
T3	51523	51707
T3	51523	51781
T4	51523	51521
T4	51523	51707
T4	51523	51781
T1	51524	51394
T1	51524	51525
T2	51524	51394
T2	51524	51525
T3	51524	51394
T3	51524	51525
T4	51524	51394
T4	51524	51525
T1	51525	51309
T1	51525	51394
T1	51525	51524
T1	51525	51664
T2	51525	51309
T2	51525	51394
T2	51525	51524
T3	51525	51394
T3	51525	51524
T4	51525	51394
T4	51525	51524
T1	51529	50745
T1	51529	51308
T1	51529	51659
T3	51529	51659
T1	51530	51531
T2	51530	51531
T3	51530	51531
T4	51530	51531
T4	51530	51779
T1	51531	51461
T1	51531	51530
T2	51531	51461
T2	51531	51530
T3	51531	51461
T3	51531	51530
T4	51531	51461
T1	51533	51446
T1	51533	51537
T2	51533	51446
T2	51533	51537
T3	51533	51521
T3	51533	51537
T1	51535	51711
T1	51535	51740
T3	51535	50299
T3	51535	50727
T3	51535	51741
T3	51535	51756
T4	51535	50736
T1	51537	51533
T1	51537	51678
T1	51537	52105
T2	51537	51533
T3	51537	51533
T4	51537	51521
T4	51537	51533
T1	51540	51405
T1	51540	51743
T1	51540	52279
T2	51540	51405
T2	51540	51406
T2	51540	51553
T2	51540	51743
T3	51540	51405
T3	51540	51406
T3	51540	51553
T3	51540	51743
T4	51540	51405
T4	51540	51406
T4	51540	51553
T4	51540	51743
T1	51541	51270
T1	51541	51297
T1	51541	51659
T2	51541	51297
T2	51541	51659
T3	51541	51297
T3	51541	51659
T4	51541	51297
T4	51541	51659
T1	51542	51433
T3	51543	50459
T3	51543	51452
T4	51543	51452
T1	51553	51405
T1	51553	51406
T1	51553	51540
T2	51553	51406
T2	51553	51540
T3	51553	51405
T3	51553	51406
T3	51553	51540
T4	51553	51405
T4	51553	51406
T4	51553	51540
T1	51562	50171
T1	51562	50212
T1	51562	51707
T2	51562	50171
T2	51562	50212
T2	51562	51707
T3	51562	50171
T3	51562	50212
T3	51562	51542
T3	51562	51707
T3	51562	52101
T1	51563	51564
T1	51563	51565
T1	51563	51566
T2	51563	50210
T2	51563	51123
T2	51563	51276
T2	51563	51564
T2	51563	51566
T3	51563	50210
T3	51563	51123
T3	51563	51276
T3	51563	51564
T3	51563	51565
T3	51563	51566
T1	51564	50210
T1	51564	51123
T1	51564	51276
T1	51564	51563
T1	51564	51565
T1	51564	51566
T2	51564	50152
T2	51564	50210
T2	51564	51123
T2	51564	51276
T2	51564	51563
T2	51564	51565
T2	51564	51566
T3	51564	50210
T3	51564	51123
T3	51564	51276
T3	51564	51563
T3	51564	51565
T3	51564	51566
T1	51565	50152
T1	51565	50210
T1	51565	51123
T1	51565	51563
T1	51565	51564
T1	51565	51566
T2	51565	50152
T2	51565	50210
T2	51565	51123
T2	51565	51276
T2	51565	51563
T2	51565	51566
T3	51565	50152
T3	51565	50210
T3	51565	51065
T3	51565	51123
T3	51565	51276
T3	51565	51563
T3	51565	51566
T1	51566	50210
T1	51566	51123
T1	51566	51563
T1	51566	51564
T1	51566	51565
T2	51566	50152
T2	51566	50210
T2	51566	51123
T2	51566	51276
T2	51566	51563
T2	51566	51564
T2	51566	51565
T1	51568	51123
T1	51568	51455
T1	51568	51566
T1	51568	51643
T2	51568	51404
T2	51568	51455
T2	51568	51643
T3	51568	51643
T2	51585	52155
T3	51585	52155
T4	51585	50115
T4	51585	51659
T2	51590	51591
T3	51590	51591
T4	51590	51591
T4	51590	51779
T1	51591	51590
T2	51591	50741
T2	51591	51590
T3	51591	50741
T3	51591	51590
T3	51591	51741
T4	51591	51590
T4	51591	51685
T1	51592	50745
T1	51592	50747
T1	51592	50748
T1	51592	51440
T2	51592	50747
T2	51592	50748
T2	51592	51014
T2	51592	51505
T2	51592	57033
T3	51592	50748
T3	51592	51440
T3	51592	51505
T3	51592	57033
T4	51592	50249
T4	51592	50748
T4	51592	51505
T4	51592	52296
T1	51593	51742
T1	51593	51744
T2	51593	51742
T2	51593	51744
T3	51593	51742
T3	51593	51744
T4	51593	51742
T4	51593	51744
T1	51594	51438
T1	51594	51743
T1	51594	52279
T2	51594	50725
T2	51594	51221
T2	51594	51438
T2	51594	52279
T3	51594	50725
T3	51594	51221
T3	51594	51438
T3	51594	52279
T4	51594	50725
T1	51598	51036
T1	51598	51594
T3	51598	51036
T4	51598	51036
T1	51601	51100
T2	51601	51100
T3	51601	51100
T4	51601	51100
T1	51602	51156
T1	51602	51308
T1	51602	51313
T1	51602	51319
T1	51602	51418
T1	51602	51445
T1	51602	51475
T2	51602	51156
T2	51602	51308
T2	51602	51313
T2	51602	51319
T2	51602	51475
T3	51602	51156
T3	51602	51308
T3	51602	51313
T3	51602	51319
T3	51602	51475
T4	51602	51156
T4	51602	51313
T4	51602	51319
T4	51602	51603
T1	51603	51192
T2	51603	51156
T2	51603	51192
T2	51603	51602
T2	51603	51606
T3	51603	51192
T3	51603	51602
T3	51603	51606
T4	51603	51156
T4	51603	51192
T4	51603	51602
T2	51606	52104
T3	51606	51644
T3	51606	52104
T4	51606	52104
T1	51608	51642
T2	51608	51308
T2	51608	51642
T3	51609	50725
T3	51609	51221
T4	51609	50725
T1	51610	51434
T2	51610	51434
T1	51639	51603
T1	51639	51737
T2	51639	51603
T2	51639	51644
T2	51639	51662
T2	51640	50187
T2	51640	50254
T2	51640	50255
T2	51640	51424
T3	51640	50255
T3	51640	51424
T4	51640	50255
T4	51640	50256
T4	51640	52154
T2	51642	50116
T2	51642	51689
T3	51642	50116
T3	51642	51689
T4	51642	50116
T4	51642	51689
T1	51643	51568
T1	51643	51650
T1	51643	51739
T2	51643	51568
T2	51643	51650
T2	51643	51739
T3	51643	51568
T3	51643	51739
T1	51644	51428
T1	51644	51646
T1	51644	51650
T1	51644	52104
T2	51644	51522
T2	51644	51606
T2	51644	52104
T2	51644	52105
T2	51644	52106
T2	51644	52107
T3	51644	51522
T3	51644	52104
T1	51646	51606
T1	51646	51638
T2	51646	51479
T3	51646	51479
T4	51646	51479
T2	51647	51440
T2	51650	51643
T3	51650	51643
T4	51650	51643
T1	51651	51446
T2	51651	51319
T2	51651	51446
T2	51651	51475
T3	51651	51308
T3	51651	51313
T3	51651	51319
T3	51651	51446
T3	51651	51475
T4	51651	51308
T4	51651	51313
T4	51651	51319
T4	51651	51446
T1	51653	50156
T1	51653	50260
T1	51653	51374
T1	51653	51654
T1	51653	57027
T2	51653	50156
T2	51653	50729
T2	51653	51374
T2	51653	57027
T3	51653	50727
T3	51653	51770
T1	51654	50156
T1	51654	51653
T1	51654	51735
T1	51654	51773
T1	51654	57027
T2	51654	50156
T2	51654	51735
T2	51654	57027
T1	51657	50187
T1	51657	50741
T1	51657	51684
T2	51657	50738
T2	51657	50739
T2	51657	50741
T2	51657	51684
T3	51657	50745
T3	51657	51684
T4	51657	50176
T4	51657	50745
T4	51657	51684
T1	51659	50187
T1	51659	50743
T1	51659	50746
T1	51659	51541
T1	51659	57005
T2	51659	50187
T2	51659	50746
T2	51659	51297
T2	51659	51529
T2	51659	51541
T2	51659	57005
T3	51659	50187
T3	51659	50254
T3	51659	50746
T3	51659	51297
T3	51659	51541
T3	51659	57005
T4	51659	50115
T4	51659	50746
T4	51659	51541
T4	51659	51585
T1	51660	50180
T1	51660	51454
T3	51660	51116
T1	51661	51153
T1	51661	51776
T2	51661	51148
T2	51661	51776
T3	51661	51108
T3	51661	51148
T4	51661	51108
T4	51661	51148
T4	51661	51776
T4	51661	51777
T1	51662	51661
T1	51662	51663
T2	51662	51661
T1	51663	51309
T1	51663	51662
T1	51663	51739
T1	51663	57010
T2	51663	51309
T2	51663	51664
T3	51663	51309
T1	51664	51309
T1	51664	51525
T2	51664	51309
T2	51664	51663
T3	51664	51309
T3	51664	51663
T3	51664	51790
T4	51664	51309
T1	51677	50727
T1	51677	50745
T1	51677	52299
T1	51677	57011
T2	51677	51502
T2	51677	51503
T2	51677	52299
T2	51677	57011
T1	51678	51463
T1	51678	51789
T1	51678	57012
T2	51678	51463
T2	51678	51789
T2	51678	57012
T3	51678	51521
T3	51678	51789
T1	51681	51677
T1	51681	52299
T1	51681	53022
T2	51681	51249
T2	51681	53022
T3	51681	51249
T3	51681	53022
T4	51681	51249
T4	51681	53022
T1	51684	50738
T1	51684	50741
T1	51684	50743
T1	51684	50745
T1	51684	51657
T2	51684	50738
T2	51684	50739
T2	51684	50741
T2	51684	50745
T1	51685	50151
T1	51685	51502
T1	51685	51503
T1	51685	51686
T1	51685	52296
T1	51685	52299
T2	51685	50151
T2	51685	51503
T1	51686	50151
T1	51686	50727
T1	51686	51502
T1	51686	51503
T1	51686	51685
T2	51686	50727
T2	51686	51770
T3	51686	50727
T3	51686	51770
T4	51686	50727
T4	51686	51770
T1	51688	50151
T1	51689	51221
T1	51689	51405
T1	51700	50737
T2	51700	50737
T2	51700	51470
T2	51700	51473
T3	51700	50737
T3	51700	51470
T3	51700	51473
T4	51700	50737
T4	51700	51470
T4	51700	51473
T1	51704	51416
T1	51704	51440
T1	51704	51705
T2	51704	51705
T3	51704	50748
T3	51704	51705
T3	51704	52063
T4	51704	51338
T4	51704	51705
T1	51705	51416
T1	51705	51438
T1	51705	51440
T1	51705	51704
T3	51705	51704
T4	51705	51338
T4	51705	51704
T1	51707	50171
T1	51707	50212
T1	51707	51319
T1	51707	51562
T2	51707	50171
T2	51707	50212
T2	51707	51159
T2	51707	51319
T2	51707	51522
T2	51707	51562
T2	51707	51781
T3	51707	50171
T3	51707	50212
T3	51707	51521
T3	51707	51523
T3	51707	51562
T3	51707	51781
T4	51707	50212
T4	51707	51521
T4	51707	51523
T4	51707	51562
T4	51707	51781
T1	51709	51407
T1	51709	51711
T3	51709	51719
T1	51711	50444
T1	51711	51709
T1	51711	51740
T2	51711	51740
T1	51719	51407
T1	51719	51452
T1	51719	51543
T1	51719	51709
T2	51719	51407
T2	51719	51452
T2	51719	51543
T2	51719	51709
T3	51719	51452
T3	51719	51709
T4	51719	51709
T4	51733	51502
T1	51734	50332
T1	51734	50333
T1	51734	51121
T2	51734	51121
T2	51734	51310
T3	51734	51121
T3	51734	51310
T4	51734	51121
T4	51734	51310
T4	51734	51470
T4	51734	51473
T1	51735	50156
T1	51735	51445
T1	51735	51540
T1	51735	51653
T1	51735	51654
T1	51735	51770
T1	51735	57027
T2	51735	50156
T2	51735	51445
T2	51735	51543
T2	51735	51654
T2	51735	51770
T2	51735	57027
T3	51735	50156
T3	51735	51434
T3	51735	51445
T3	51735	51770
T3	51735	57027
T4	51735	50156
T4	51735	51434
T4	51735	57027
T4	51737	51308
T1	51739	51568
T1	51739	51643
T1	51739	51650
T1	51739	57010
T2	51739	51434
T2	51739	51643
T2	51739	51650
T2	51739	57010
T3	51739	51568
T3	51739	51643
T3	51739	57010
T2	51740	50260
T2	51740	51711
T4	51740	50260
T4	51740	51432
T4	51740	51711
T1	51741	51688
T1	51742	51594
T4	51742	51756
T4	51742	52154
T1	51743	51120
T1	51743	52279
T2	51743	51540
T2	51743	52279
T3	51743	50298
T3	51743	51120
T3	51743	51540
T1	51744	51593
T2	51744	51593
T3	51744	51593
T4	51744	51593
T1	51747	50210
T1	51747	51123
T1	51747	51521
T1	51747	51564
T1	51747	51566
T2	51747	50210
T2	51747	51123
T2	51747	51276
T2	51747	51564
T2	51747	51566
T3	51747	50210
T3	51747	51123
T3	51747	51276
T3	51747	51564
T3	51747	51565
T4	51747	51123
T3	51750	50727
T3	51750	51269
T3	51750	51409
T3	51750	51779
T3	51750	52095
T4	51750	50727
T4	51750	51269
T4	51750	51409
T4	51750	51461
T4	51750	52095
T1	51756	50299
T3	51756	50299
T4	51756	51473
T1	51770	51408
T1	51770	51409
T1	51770	51411
T1	51770	51412
T1	51770	51432
T1	51770	51773
T1	51770	51774
T2	51770	50116
T2	51770	50727
T2	51770	51411
T2	51770	51412
T2	51770	51540
T2	51770	51542
T2	51770	51773
T3	51770	50262
T3	51770	50727
T3	51770	51408
T3	51770	51409
T3	51770	51542
T1	51773	51408
T1	51773	51412
T1	51773	51413
T1	51773	51432
T1	51773	51770
T1	51773	51774
T1	51773	51777
T2	51773	51408
T2	51773	51409
T2	51773	51411
T2	51773	51412
T2	51773	51413
T2	51773	51432
T2	51773	51774
T2	51773	51777
T3	51773	51408
T3	51773	51409
T3	51773	51412
T3	51773	51413
T3	51773	51432
T3	51773	51774
T3	51773	51777
T3	51773	57012
T4	51773	51408
T4	51773	51409
T4	51773	51411
T4	51773	51412
T4	51773	51432
T4	51773	51540
T4	51773	51688
T4	51773	51777
T1	51774	51408
T1	51774	51412
T1	51774	51413
T1	51774	51432
T1	51774	51773
T1	51774	57012
T3	51774	51408
T3	51774	51409
T3	51774	51412
T3	51774	51413
T3	51774	51432
T3	51774	51773
T1	51775	51412
T1	51775	51413
T1	51775	51432
T1	51775	51543
T1	51775	51773
T1	51775	51774
T1	51775	51777
T2	51775	51412
T2	51775	51432
T2	51775	51542
T2	51775	51770
T2	51775	51773
T2	51775	51774
T2	51775	51777
T3	51775	51412
T3	51775	51413
T3	51775	51432
T3	51775	51770
T3	51775	51773
T3	51775	51774
T3	51775	51777
T4	51775	50727
T4	51775	51412
T4	51775	51432
T4	51775	51542
T4	51775	51770
T4	51775	51773
T4	51775	51774
T4	51775	51777
T1	51776	51408
T1	51776	51411
T1	51776	51413
T1	51776	51777
T1	51777	51408
T1	51777	51412
[truncated: 313 more rows]
