# Supplementary material for: Friendship as a social mechanism influencing body mass index (BMI) among emerging adults
Source: PLoS One. 2018 Dec 18;13(12):e0208894. doi: 10.1371/journal.pone.0208894 (PMC6298660; doi:10.1371/journal.pone.0208894)
Supplement: S3 File — The R code to conduct deidentified analyses of stochastic actor-oriented models on the association between ego and alter BMI and friendship networks. (R) [file pone.0208894.s003.R]

# RSiena script for PlosOne manuscript
# 'Friendship as a social mechanism influencing body mass index (BMI) among emerging adults'
# by Meg Bruening, Irene van Woerden, David R. Schaefer, Daniel Hruschka, Alexandra Brewis,
# Corrie M. Whisner, Genevieve F. Dunton, Michael Todd, Punam Ohri-Vachaspati, Melissa N. Laska

#############################################################################
# load packages
library(RSiena) 
library(igraph) 
library(ggplot2) 

#############################################################################
# read in data files
setwd("[ path where csv files are saved ]")  # need to update this path

matrixT1 = as.matrix(read.csv("matrixT1.csv", row.names = 1))
matrixT2 = as.matrix(read.csv("matrixT2.csv", row.names = 1))
matrixT3 = as.matrix(read.csv("matrixT3.csv", row.names = 1))
matrixT4 = as.matrix(read.csv("matrixT4.csv", row.names = 1))

BMI = read.csv("BMI.csv", row.names = 1)

#############################################################################
# Prepare data for analysis
friendship <- sienaDependent(array(
  c(matrixT1, matrixT2, matrixT3, matrixT4),
  dim=c(dim(matrixT1),4)))

bmi <- sienaDependent(as.matrix(
  BMI[,c("BMI.T1", "BMI.T2", "BMI.T3", "BMI.T4")]),
  type="behavior")

dim(friendship)
dim(bmi)

# bind data together for Siena analysis:
myData <- sienaDataCreate(friendship, bmi)
myData

# create a model specification object for the data:
myModel <- getEffects(myData)
myModel

#############################################################################
# structural effects
myModel <- includeEffects(myModel, recip, transTrip, name="friendship")
myModel <- includeEffects(myModel, transRecTrip)
myModel <- includeEffects(myModel, outAct, name="friendship")
myModel <- includeEffects(myModel, inAct, name="friendship")

# are ties formed related to BMI of ego or alter?
myModel <- includeEffects(myModel, altX, interaction1="bmi", name="friendship")
myModel <- includeEffects(myModel, egoX, interaction1="bmi", name="friendship")
myModel <- includeEffects(myModel, altSqX, interaction1="bmi", name="friendship")
myModel <- includeEffects(myModel, egoSqX, interaction1="bmi", name="friendship")
myModel <- includeEffects(myModel, egoXaltX, interaction1="bmi", name="friendship")

# do friends influence each others BMI?
myModel <- setEffect(myModel, avSim, interaction1="friendship", name="bmi")

# this is the model we have specified to run
myModel

#############################################################################
# Prepare and run Model 
# create an object with options for algorithm tuning:
modelOptions <- sienaAlgorithmCreate(
  projname=paste("BMI", Sys.Date()), 
  MaxDegree=c(friendship=10),
  doubleAveraging=0, 
  diagonalize=.2, 
  nsub = 5,
  n3=5000,
  seed=12345)  

# Run the model 
myResults1 <- siena07(modelOptions,
                      data=myData,
                      effects= myModel,
                      batch=FALSE,
                      verbose=FALSE,
                      initC=T,
                      useCluster=TRUE,
                      nbrNodes=4)

round(myResults1$tconv.max,3) # check fit
print01Report(myData)  # print output

#############################################################################
# find approximate p-values for each parameter estimate:
myRes=myResults1

parameter <- myRes$effects$effectName
estimate <- myRes$theta
st.error <- sqrt(diag(myRes$covtheta))
normal.variate <- estimate/st.error
p.value.2sided <- 2*pnorm(abs(normal.variate),lower.tail=FALSE)
ModelIteration1=data.frame(parameter,
                           estimate=round(estimate,3),
                           st.error=round(st.error,3),
                           normal.variate=round(normal.variate,2),
                           p.value=round(p.value.2sided,3) )

# determine OR and 95% CI 
ModelIteration1$OR = round(exp(ModelIteration1$estimate),1)
ModelIteration1$OR.low = round(exp(ModelIteration1$estimate-
                                     qnorm(0.975)*ModelIteration1$st.error),1)
ModelIteration1$OR.high = round(exp(ModelIteration1$estimate+
                                      qnorm(0.975)*ModelIteration1$st.error),1)
ModelIteration1

#############################################################################
# Figure 1
igraphT1 <- graph.adjacency(matrixT1, mode=c("directed"), diag=FALSE)
colbar = colorRampPalette(c("blue", "red"))(11)
V(igraphT1)$color <- colbar[BMI$BMI.T1]      

LegendLabels=c("<19", "19 to 19.99", "20 to 20.99", "21 to 21.99", "22 to 22.99",
               "23 to 23.99", "24 to 24.99", "25 to 25.99", "26 to 27.99", "28 to 30.99", ">=31")
isolatesT1 <- which(degree(igraphT1) == 0)

plot.igraph(igraphT1, # delete.vertices(igraphT1, isolatesT1), 
            layout=layout.fruchterman.reingold(igraphT1),
            vertex.label=NA,
            vertex.size=6,
            edge.arrow.size=0.3)
legend("left", inset=-0.05,
       legend=LegendLabels,
       col='black', 
       pch=21, 
       pt.bg=colbar,
       box.lwd = 0,
       box.col = "white",
       bg = "white", 
       title="BMI")

#############################################################################
# Behavior Function Calculations
v_av <- mean(bmi, na.rm=TRUE) # average BMI
ran_v <- 11-1 # range of BMI values
sim_av <- attr(myData$depvars$bmi, "simMean") # Similarity BMI @2 - constant actor covariates

# Behavior
SE = sqrt(myResults1$covtheta[18:20, 18:20])
b.lin	=	myResults1$theta[18]; b.lin.lin.SE	=	SE[1,1]	# BMI linear shape. 
b.quad = myResults1$theta[19]; b.quad.quad.SE	=	SE[2,2]	# BMI quadratic shape. 
b.avsim	= myResults1$theta[20]; b.avsim.avsim.SE	= SE[3,3]	# BMI average similarity. 
b.lin.quad.SE = SE[1,2]
b.lin.avsim.SE = SE[1,3]
b.quad.avsim.SE = SE[2,3]

# Function to calculate Ego-Alter Influence Table
# Ego chooses which behavior to adopt based on average level of alters
# create array with n iterations with beta values varying based on SE
vv <- 1:11 # Define the values of v for which the table is to be given

# determine point estimates
obj_b <- function(vi, vj){
  b.lin*(vi-v_av) + #BMI linear shape
    b.quad*(vi-v_av)^2  + #BMI quadratic shape
    b.avsim*(1 - abs(vi-vj)/ran_v - sim_av) #BMI average similarity
}

sel_tab <- outer(vv, vv, obj_b) # calculate the table
round(sel_tab,2)

# determine odds ratios
OddIncreasevsSame.point=exp(sel_tab[2:11,] - sel_tab[1:10,])
OddDecreasevsSame.point=exp(sel_tab[1:10,] - sel_tab[2:11,])
round(OddIncreasevsSame.point,2)
round(OddDecreasevsSame.point,2)
# OR by friend BMI
round(OddIncreasevsSame.point[,2:11]/OddIncreasevsSame.point[,1:10],2) 
round(OddDecreasevsSame.point[,2:11]/OddDecreasevsSame.point[,1:10],2) 
# OR by own BMI
round(OddIncreasevsSame.point[2:10,]/OddIncreasevsSame.point[1:9,],2)

# determine 95% CI
# determine CI
n=100000 # number of iterations
set.seed(1234)
SelResults=array(NA, dim=c(11,11,n))

obj_b <- function(vi, vj){
  r1=rnorm(1); r2=rnorm(1); r3=rnorm(1)
  (b.lin + b.lin.lin.SE  *r1 + 
      + b.lin.quad.SE    *r2 + 
      + b.lin.avsim.SE   *r3)*(vi-v_av) + # BMI linear shape
    (b.quad + b.lin.quad.SE*r1 +
       + b.quad.quad.SE    *r2 +
       + b.quad.avsim.SE   *r3)*(vi-v_av)^2  + # BMI quadratic shape
    (b.avsim + b.lin.avsim.SE*r1 +
       + b.quad.avsim.SE     *r2 +
       + b.avsim.avsim.SE    *r3)*(1 - abs(vi-vj)/ran_v - sim_av) # BMI average similarity
}

for(i in 1:n){
  SelResults[,,i] <- outer(vv, vv, obj_b) # calculate the table
}

OddsIncreasevsSame.MC=exp(SelResults[2:11,,] - SelResults[1:10,,])
ORIncreasebyfriend=round(OddsIncreasevsSame.MC[,2:11,]/OddsIncreasevsSame.MC[,1:10,],2) 
ORIncreasebyBMI=round(OddsIncreasevsSame.MC[2:10,,]/OddsIncreasevsSame.MC[1:9,,],2)

OddsDecreasevsSame.MC=exp(SelResults[1:10,,] - SelResults[2:11,,])
ORDecreasebyfriend=round(OddsDecreasevsSame.MC[,2:11,]/OddsDecreasevsSame.MC[,1:10,],2) 

# note that many values in the table are redundant, could simplify code
round(quantile(ORIncreasebyfriend[1,1,],c(0.025, 0.500, 0.975)),2)
round(quantile(ORDecreasebyfriend[1,1,],c(0.025, 0.500, 0.975)),2)
round(quantile(ORIncreasebyBMI[1,1,],c(0.025, 0.500, 0.975)),2)

#############################################################################
# Figure 2

# Function to calculate Ego-Alter Selection Table
# From automatic text file output
# Network
b1	=	myRes$theta[10]  #BMI alter
b2	=	myRes$theta[11]	 #BMI squared alter
b3	=	myRes$theta[12]  #BMI ego
b4	=	myRes$theta[13]  #BMI squared ego
b5	=	myRes$theta[14]  #BMI ego x BMI alter

obj_n <- function(vi, vj){
  b1*(vj-v_av) +        #BMI alter
    b2*(vj-v_av)^2 +      #BMI squared alter
    b3*(vi-v_av) +        #BMI ego, egoX
    b4*(vi-v_av)^2 +      #BMI squared ego 
    b5*(vi-v_av)*(vj-v_av)#BMI ego x BMI alter
}

vv <- 1:11 
sel_tab <- outer(vv, vv, obj_n) # rows are egos, columns are alters

# alter BMI and contribution to network function
plotdata=data.frame(BMIgp=1:11,
                    Contribution=colSums(sel_tab)/11 )

ggplot(plotdata, aes(x=as.factor(BMIgp), y=Contribution))+
  geom_point(stat="identity",size=0.05) + 
  geom_segment(aes(x=plotdata[1,1]-0.5,xend=plotdata[1,1]+0.5,y=plotdata[1,2],yend=plotdata[1,2]),size=1) +
  geom_segment(aes(x=plotdata[2,1]-0.5,xend=plotdata[2,1]+0.5,y=plotdata[2,2],yend=plotdata[2,2]),size=1) +
  geom_segment(aes(x=plotdata[3,1]-0.5,xend=plotdata[3,1]+0.5,y=plotdata[3,2],yend=plotdata[3,2]),size=1) +
  geom_segment(aes(x=plotdata[4,1]-0.5,xend=plotdata[4,1]+0.5,y=plotdata[4,2],yend=plotdata[4,2]),size=1) +
  geom_segment(aes(x=plotdata[5,1]-0.5,xend=plotdata[5,1]+0.5,y=plotdata[5,2],yend=plotdata[5,2]),size=1) +
  geom_segment(aes(x=plotdata[6,1]-0.5,xend=plotdata[6,1]+0.5,y=plotdata[6,2],yend=plotdata[6,2]),size=1) +
  geom_segment(aes(x=plotdata[7,1]-0.5,xend=plotdata[7,1]+0.5,y=plotdata[7,2],yend=plotdata[7,2]),size=1) +
  geom_segment(aes(x=plotdata[8,1]-0.5,xend=plotdata[8,1]+0.5,y=plotdata[8,2],yend=plotdata[8,2]),size=1) +
  geom_segment(aes(x=plotdata[9,1]-0.5,xend=plotdata[9,1]+0.5,y=plotdata[9,2],yend=plotdata[9,2]),size=1) +
  geom_segment(aes(x=plotdata[10,1]-0.5,xend=plotdata[10,1]+0.5,y=plotdata[10,2],yend=plotdata[10,2]),size=1) +
  geom_segment(aes(x=plotdata[11,1]-0.5,xend=plotdata[11,1]+0.5,y=plotdata[11,2],yend=plotdata[11,2]),size=1) +
  theme_bw() + 
  scale_x_discrete(labels = c("<19", 
                              "19 to 19.99", 
                              "20 to 20.99", 
                              "21 to 21.99", 
                              "22 to 22.99", 
                              "23 to 23.99", 
                              "24 to 24.99", 
                              "25 to 25.99", 
                              "26 to 27.99", 
                              "28 to 30.99",
                              expression(phantom(x) >=31))) + 
  scale_y_continuous(breaks=seq(-0.6, 0, 0.1)) +
  theme(text = element_text(size=18)) +
  xlab("Friend BMI") + ylab("Contribution to Network Function")

# end of code
